# Supplementary material for: ERK5 modulates IL-6 secretion and contributes to tumor-induced immune suppression
Source: Cell Death Dis. 2021 Oct 20;12(11):969. doi: 10.1038/s41419-021-04257-8 (PMC8528934; doi:10.1038/s41419-021-04257-8)
Supplement: Supplementary file 10 — Supplementary table [file 41419_2021_4257_MOESM10_ESM.xlsx]

## Sheet: Neu
Major protein ID	Gene names	Sequence coverage [%]	Score	LFQ intensity H226-Met_1	LFQ intensity H226-Met_2	LFQ intensity H226-Met_3	LFQ intensity H226-AHA_1	LFQ intensity H226-AHA_2	LFQ intensity H226-AHA_3	log2 ratio of H226 LFQ intensities
Q8NCH0	CHST14	23.4	171.25	209410	0	0	433960	1425600	1116500	-3.82881
P08572	COL4A2	27.7	276.87	845160	725420	1082400	47843000	122880000	39328000	-6.30697
P05121	SERPINE1	74.6	323.31	154840000	201140000	293460000	15566000000	15731000000	17536000000	-6.23252
P35555	FBN1	45.4	323.31	0	196310	15772	74162000	47645000	44883000	-9.61813
P08253	MMP2	68.9	323.31	0	5382.6	8395.2	70879	171360	365160	-5.45916
P16035	TIMP2	57.7	323.31	21325000	27114000	23436000	1362000000	1960400000	1491100000	-6.06545
O00560	SDCBP	67.1	323.31	0	0	0	7473500	8499200	5689800	-19.4618
O95967	EFEMP2	50.3	323.31	26496	66250	24882	175090000	240270000	127840000	-12.1727
P09871	C1S	42	323.31	246660	2999000	2615800	135140000	174940000	115320000	-6.18141
O95980	RECK	4.4	5.8199	0	0	0	1838100	2346500	1460900	-17.5218
O60687	SRPX2	25.4	81.033	0	0	0	531270	2562200	320630	-16.7962
O60568	PLOD3	72.6	323.31	62078	0	0	4902600	3928800	3514000	-7.63498
P29279	CTGF	60.5	323.31	461220	279030	543510	50234000	79247000	70428000	-7.28279
Q15582	TGFBI	75.4	323.31	36578000	35487000	38485000	692590000	798090000	660930000	-4.28265
P00736	C1R	47.9	323.31	854260	1407100	773490	64688000	141180000	79284000	-6.55395
O43854	EDIL3	40	240.38	23997	35574	18960	56317000	53738000	45140000	-10.948
Q13443	ADAM9	7.7	98.904	1016400	1620700	1290400	36169000	53015000	35931000	-4.99349
Q12841	FSTL1	57.8	323.31	90914000	99167000	86815000	1375100000	1675300000	1059100000	-3.89155
Q12805	EFEMP1	54.6	323.31	17836000	20029000	15316000	170270000	315400000	157100000	-3.59532
P27658	COL8A1	11.2	7.504	0	0	0	11520000	17647000	13252000	-20.4313
Q02818	NUCB1	78.5	323.31	24848000	25504000	25091000	422340000	564180000	399540000	-4.19946
Q9Y4K0	LOXL2	46.6	323.31	32194000	38270000	33004000	233910000	346810000	254990000	-3.01382
Q93063	EXT2	19.4	19.708	0	0	0	398280	474990	306230	-15.2629
Q96NZ9	PRAP1	31.8	21.973	0	0	0	0	7883600	4629000	-18.67
P01893	HLA-H	35.9	9.5903	2063700	5074600	3759800	243510000	226140000	166980000	-5.8683
Q13740	ALCAM	50.4	297.36	0	135720	18159	7925600	11844000	13031000	-7.7355
O94985	CLSTN1	50.5	323.31	4258100	1457700	3995600	160840000	204350000	157790000	-5.75093
P10321	HLA-C	49.7	323.31	1878700	5075900	3616700	370590000	380850000	303290000	-6.64057
P35556	FBN2	28.2	323.31	273200	125520	119410	161890000	232520000	138190000	-10.0054
P19021	PAM	56.6	323.31	674240	650650	655360	93361000	104800000	88406000	-7.17702
P61769	B2M	57.1	323.31	59262000	63121000	59266000	384390000	498910000	306580000	-2.71159
Q9UBX5	FBLN5	31.5	216.61	0	0	0	430400	286680	0	-14.5449
P10909	CLU	35.6	323.31	3239800	2986600	2728100	14886000	16564000	18368000	-2.47598
P04439	HLA-A	58.4	323.31	2644700	6030000	5720400	366750000	360880000	297370000	-6.1539
O95633	FSTL3	49.4	323.31	6941.1	455710	520420	262570000	384570000	295420000	-9.90503
P05067	APP	46.6	323.31	17765000	15739000	15215000	419440000	523950000	454490000	-4.84261
Q9H6X2	ANTXR1	33.3	103.84	0	0	0	3176300	4091100	2489000	-18.311
Q14393	GAS6	37.6	323.31	0	323000	516210	17167000	37249000	19494000	-6.46054
Q92626	PXDN	47.7	323.31	0	0	0	1506400	3869000	3144100	-18.1155
Q02809	PLOD1	65.6	323.31	0	0	34239	10596000	16466000	14009000	-10.227
P61916	NPC2	70.2	319.73	239040	132500	311920	54781000	69694000	49966000	-7.9956
P51688	SGSH	8	6.9393	0	0	0	820920	1148500	707490	-16.4453
Q9BRK5	SDF4	70.7	323.31	0	80924	51970	106460000	130760000	86632000	-11.2505
Q9BZM5	ULBP2	41.1	245.75	244130	407950	86320	2854800	1847200	2058600	-3.19462
P00750	PLAT	65.8	323.31	212600	28433	0	91530000	105930000	93328000	-10.2363
P80303	NUCB2	75.2	323.31	1147900	529590	949540	203530000	238100000	173520000	-7.87135
Q14118	DAG1	26.4	323.31	7712700	5685700	5866600	245690000	399810000	282590000	-5.59021
P02462	COL4A1	9.7	125.63	66129	71253	144230	9576000	66886000	41902000	-8.71515
P17936	IGFBP3	49.1	323.31	4491600	5416900	4392500	60308000	106550000	69950000	-4.04953
Q6KF10	GDF6	9.5	4.5757	0	0	0	0	1733100	0	-15.8181
O43852	CALU	61.9	323.31	440040	3836700	393830	13270000	16934000	11252000	-3.1499
P22692	IGFBP4	47.7	323.31	30655000	35849000	39268000	196040000	207320000	283900000	-2.6999
P01033	TIMP1	57.5	323.31	9893100	7618900	8401800	99925000	111770000	86005000	-3.52207
P28300	LOX	33.8	84.195	0	0	96486	10871000	17444000	13228000	-8.74962
O00391	QSOX1	61.4	323.31	17434000	20158000	23046000	713070000	1000500000	763700000	-5.35238
P07602	PSAP	69.5	323.31	30388000	34503000	36568000	1286500000	1743900000	1078600000	-5.33982
P09603	CSF1	25.6	147.61	0	375810	0	4087100	2861100	4402900	-4.91657
P17900	GM2A	45.6	323.31	691790	0	543000	9125500	11939000	5930200	-4.45031
Q14112	NID2	10.5	18.047	0	0	0	354380	0	0	-13.5282
P07858	CTSB	57.8	323.31	1018400	767030	372190	18780000	24154000	17397000	-4.80537
Q10471	GALNT2	50.4	323.31	679060	380930	0	7494400	8852800	7330000	-4.48134
P35318	ADM	24.9	136.86	729550	1996500	700210	27422000	46299000	23888000	-4.8323
O00299	CLIC1	64.3	323.31	0	742550	1173400	880070	3254900	2920600	-1.88069
O75093	SLIT1	2.3	2.5309	0	0	0	2432200	4074000	1768100	-18.0733
Q99715	COL12A1	46.1	323.31	30668	33934	42362	1085400	2152700	492160	-5.12369
O76061	STC2	50.3	323.31	0	0	0	93735	1724700	2023200	-16.9664
Q12907	LMAN2	57.9	323.31	13136	221850	18871	2813500	3740000	5601400	-5.58121
Q08431	MFGE8	64.6	323.31	0	0	0	270740	412030	0	-14.4742
O94907	DKK1	57.5	323.31	810670	941310	1013200	24546000	42306000	31250000	-5.14882
P23560	BDNF	35.2	110.59	33010	0	0	5089400	6690900	5619200	-9.04062
Q99988	GDF15	70.5	323.31	324670	112520	0	9152800	14541000	11404000	-6.32688
P05231	IL6	17	2.846	0	0	0	1485100	2360300	1765400	-17.5129
Q9BTY2	FUCA2	31.5	136.41	73899	0	18381	7562900	8794200	8920100	-8.09714
Q9UBS4	DNAJB11	44.4	323.31	578860	0	0	64269000	57962000	57426000	-8.27774
P19022	CDH2	18	143.96	1692500	3502300	1709900	11507000	22544000	14591000	-2.81655
Q92896	GLG1	43.5	323.31	87698	0	0	474530	478700	181720	-3.69349
O14672	ADAM10	28.1	323.31	284190	1019700	388230	33997000	38943000	32473000	-5.96105
Q8N114	SHISA5	12.1	93.393	0	0	0	0	0	960340	-14.9663
Q9NZV1	CRIM1	36.6	323.31	590890	1425200	1033000	119690000	173580000	106990000	-7.0364
P07711	CTSL	55.9	323.31	0	0	0	31924000	36354000	28088000	-21.6151
P50281	MMP14	15.5	88.474	0	0	0	115600	945190	0	-15.1099
O60888	CUTA	33.5	166.33	0	0	0	308840	390170	1189300	-15.9418
O43556	SGCE	38.9	289.6	0	0	0	53227000	69243000	66882000	-22.5896
P07093	SERPINE2	63.3	323.31	1800200	1347100	917280	6147500	6862300	4488800	-2.10605
P15151	PVR	22.8	323.31	0	0	0	2294200	3822200	2236500	-18.087
Q9Y4L1	HYOU1	38	323.31	530410	589880	211030	6662600	10103000	6274700	-4.1132
Q8N2S1	LTBP4	19.8	223	213880	640630	0	2575400	1064100	348040	-2.22229
Q06481	APLP2	50.3	323.31	6909400	5528600	5057100	195020000	223490000	208780000	-5.16411
P12109	COL6A1	47.2	323.31	19079000	17180000	18657000	107440000	126870000	88289000	-2.55444
O00622	CYR61	55.9	236.99	10440000	7463300	4814900	55245000	58013000	41280000	-2.76604
P10619	CTSA	34	323.31	338240	285220	1656300	10106000	12155000	18284000	-4.15255
Q92859	NEO1	21.8	323.31	0	0	0	3347600	4718800	4542000	-18.681
Q68BL7	OLFML2A	6.7	10.462	0	0	0	462120	486500	385240	-15.4403
P01034	CST3	57.5	323.31	10345000	10316000	11668000	90145000	112250000	89408000	-3.17409
Q9UBX1	CTSF	25.6	126.2	0	0	0	190570	0	0	-12.6333
P35442	THBS2	47.4	323.31	1669000	1788400	1664600	43173000	57322000	30960000	-4.68171
Q8WVN6	SECTM1	14.5	24.162	0	0	0	1232500	2121100	1359500	-17.2614
Q641Q3	METRNL	52.4	323.31	233800	150560	0	228430	1429400	299990	-2.34863
P12110	COL6A2	28.9	243.52	0	0	0	181350	296850	193370	-14.4504
Q8NBZ7	UXS1	39.5	323.31	0	0	0	1900200	1658300	1577500	-17.3853
O60513	B4GALT4	35.8	55.316	0	102450	0	14024000	13518000	11187000	-8.56193
Q00889	PSG6;PSG9	22.5	20.891	0	0	0	6369900	3058300	5699600	-18.9438
P01889	HLA-B	39.5	134.79	201380	269400	164210	204970000	132190000	107480000	-9.45162
P06280	GLA	24.9	98.344	0	0	0	422060	416060	167370	-15.0326
P11464	PSG1	41.5	299.6	0	0	0	6101800	3393400	6206000	-18.9975
P20618	PSMB1	51.5	147.42	1676500	4272300	4163000	11344000	10043000	2773100	-1.25658
Q9GZX9	TWSG1	15.7	58.127	394190	445110	369670	2754600	3810400	2759500	-2.94722
P11465	PSG2	17.3	31.833	0	0	0	2211900	4027400	3289500	-18.277
P55001	MFAP2	16.9	9.4375	245130	319570	228440	11154000	16659000	11567000	-5.63369
Q9UNW1	MINPP1	42.9	323.31	29985	0	0	647700	2615400	2896500	-7.68102
P48740	MASP1	21.9	82.737	0	0	0	90879	0	0	-11.5652
P07686	HEXB	38.3	323.31	849280	1248600	1011300	37834000	53490000	29950000	-5.28558
Q9NP84	TNFRSF12A	23.3	63.047	0	0	0	358860	508130	4795500	-17.5261
P51888	PRELP	9.2	4.8705	0	0	0	1053700	1435300	768640	-16.7285
P30530	AXL	12.2	259.14	0	127120	0	764210	1478500	755650	-4.55958
Q14766	LTBP1	39.3	323.31	0	0	0	0	0	251110	-13.0312
P15291	B4GALT1	33.2	323.31	0	0	0	1705600	3855400	2750100	-18.0797
P04156	PRNP	41.5	169.93	529190	400160	387270	17303000	18319000	15424000	-5.27685
Q16394	EXT1	14.2	24.581	180660	0	0	306880	414540	321010	-2.5284
O60243	HS6ST1	15.3	9.9832	0	0	0	572490	229760	443790	-15.3421
Q92692	PVRL2	25.8	323.31	0	24587	0	2215600	6441100	3198700	-8.91168
P49767	VEGFC	47.3	295.7	30970	0	45677	4434.2	0	195150	-1.38035
P28799	GRN	49.6	323.31	139310	0	93320	30067000	41516000	26847000	-8.72473
Q92520	FAM3C	64.8	323.31	293240	307300	123070	2097900	3219700	2701500	-3.4701
P35052	GPC1	45.5	323.31	423920	100820	0	5096500	8096500	3574900	-4.99788
P26022	PTX3	53.8	323.31	0	0	0	4727400	3377800	3359400	-18.5438
P31431	SDC4	19.2	110.23	468410	643450	0	13243000	26445000	7612300	-5.41076
P09486	SPARC	59.7	323.31	213440000	259870000	234920000	1266700000	1830400000	1359400000	-2.65362
O75787	ATP6AP2	36.9	248.67	0	0	159600	540020	510260	673110	-3.43247
Q9UBI6	GNG12	22.2	2.7067	0	0	160590	610370	349500	227400	-2.88596
P29317	EPHA2	34	323.31	0	0	0	0	138990	126650	-13.1124
Q09666	AHNAK	12.4	47.002	7258300	3405600	8135700	16741000	12831000	8238700	-1.00809
P04066	FUCA1	12.9	8.2169	0	0	131190	434500	386280	463970	-3.29146
Q6EMK4	VASN	18.6	294.07	419390	179450	98026	4844500	13466000	6109200	-5.13096
P00738	HP;HPR	12.8	5.552	0	0	512140	660200	0	653880	-1.35939
P20809	IL11	16.6	15.373	0	0	0	0	181670	0	-12.5643
O75326	SEMA7A	53.8	323.31	37923	57955	176860	14360000	25512000	18802000	-7.7489
P43251	BTD	28.7	175.9	0	0	0	163610	624820	47094	-14.7655
P08476	INHBA	46.5	323.31	0	0	0	975780	1495700	1911600	-17.1566
P22061	PCMT1	59.5	129.3	799620	833870	540160	3385200	3100800	1698200	-1.91271
P15586	GNS	32.1	111.39	263270	126330	165100	3637200	5014200	412480	-4.03028
Q9HDC9	APMAP	20.2	13.014	0	0	0	716220	646680	523930	-15.9407
Q96EU7	C1GALT1C1	13.2	2.3871	0	0	0	0	419990	815530	-15.3298
Q8WUA8	TSKU	51.8	249.11	0	0	0	16542	2419100	82857	-16.3573
P01024	C3	70.1	323.31	76532000	79704000	72724000	1625500000	1934100000	1364800000	-4.42678
Q9BS26	ERP44	23.4	28.353	472580	984180	512270	1375200	2732600	3502800	-1.95051
P24592	IGFBP6	42.9	323.31	3219700	3565000	3326100	9482500	16101000	12461000	-1.91179
O00115	DNASE2	13.1	38.825	0	0	0	342950	398100	385270	-15.1963
Q8IZA0	KIAA0319L	3.5	49.357	924600	1279300	1088400	2520400	3038600	1728200	-1.14626
Q9P0S2	COX16	21.7	10.827	0	0	0	1785100	2360200	1973700	-17.638
Q12797	ASPH	23.9	93.743	0	0	0	0	1038300	1137100	-16.146
P07942	LAMB1	37	323.31	780390	839760	708460	1049300	5509900	2440100	-1.95033
P10586	PTPRF	38.1	323.31	0	64251	105590	33346000	40703000	34030000	-9.31343
Q9UBS3	DNAJB9	59.6	323.31	0	0	0	3457300	6228900	3824200	-18.7807
P20908	COL5A1	12.9	301.32	2468600	2380500	2835000	5363400	8515700	6265100	-1.39041
O00584	RNASET2	62.1	323.31	0	6229.1	0	461180	1013500	235770	-8.09423
Q15262	PTPRK	16.9	323.31	27396	0	95596	152430	151060	151800	-1.88796
P48723	HSPA13	43.9	323.31	37602	0	0	2750700	2171400	1741900	-7.46829
Q99538	LGMN	53.6	323.31	0	0	0	19702000	29536000	34220000	-21.4077
Q13591	SEMA5A	28.2	323.31	0	0	0	32520	5670.7	19365	-10.9065
Q9UHI8	ADAMTS1	55.7	323.31	28014	0	0	51992000	49963000	59958000	-12.4952
Q5JPE7	NOMO2;NOMO3	50.3	323.31	100490	217330	136600	876020	1672000	744700	-2.8571
Q15155	NOMO1	52.5	15.644	101370	219240	137800	883690	1693500	751100	-2.85999
O00469	PLOD2	41.5	323.31	0	0	0	33576000	64016000	57061000	-22.2976
Q6UX15	LAYN	12.3	105.2	0	0	0	1316700	1338600	107000	-16.4906
O75976	CPD	13.6	73.892	0	0	0	0	673460	0	-14.4544
Q76M96	CCDC80	36.5	323.31	31297	96835	92130	2382800	5562700	2219900	-5.52811
O43286	B4GALT5	12.9	22.205	508170	0	525700	3292800	4237000	3608800	-3.4294
Q09328	MGAT5	16.3	28.733	0	0	0	516420	597970	486210	-15.7033
P07339	CTSD	63.1	323.31	24285000	19212000	26971000	58234000	67143000	51832000	-1.33041
P17405	SMPD1	21.7	35.699	0	0	0	20095	23920	39400	-11.4416
O00339	MATN2	37.9	247.66	81075	114050	69414	155600000	262530000	144110000	-11.0533
Q9BQT9	CLSTN3	45.4	323.31	43773	0	0	45582000	56298000	40947000	-11.671
P13693	TPT1	28.5	62.274	4046500	739360	0	8363300	6503900	9322900	-2.33756
P13497	BMP1	31.2	138.43	653110	1416400	638310	32826000	36946000	23846000	-5.11157
Q7Z7H5	TMED4	38.3	253.01	0	0	84111	68892	326600	156570	-2.71403
Q99650	OSMR	8.7	15.648	0	0	0	281980	528000	0	-14.7207
P14543	NID1	56.3	323.31	0	0	0	13178	0	20981	-10.1544
P21810	BGN	50	323.31	16735	54026	53438	34274000	29044000	23000000	-9.44052
P11047	LAMC1	50.6	323.31	133470	62623	65342	856520	3936600	1190800	-4.51641
Q99985	SEMA3C	47.4	323.31	0	0	647480	11035000	15860000	17338000	-6.09408
P55786	NPEPPS	5.8	2.9737	0	0	0	0	4187600	2400800	-17.7446
Q9NS15	LTBP3	33.9	323.31	148110	147900	148240	4163900	2646500	450140	-4.03054
Q9NX62	IMPAD1	25.6	46.432	0	0	0	596440	670630	518790	-15.8613
Q96JJ7	TMX3	5.3	4.0282	0	0	0	893660	863510	169560	-15.9709
P02511	CRYAB	33.1	47.973	0	0	760970	768940	794520	667070	-1.55144
P16278	GLB1	23.5	108.81	104920	130120	95328	1004300	607670	241160	-2.48771
P15692	VEGFA	33.6	141.34	0	0	351530	13318000	17402000	13983000	-6.99046
Q03405	PLAUR	41.8	323.31	0	0	0	0	372730	71442	-13.854
P55283	CDH4	2.3	26.768	0	0	0	854610	718400	600980	-16.145
P63208	SKP1	26.4	18.6	0	270030	359800	650460	812850	782250	-1.83399
P19174	PLCG1	3	2.4064	0	0	0	0	0	448640	-13.8684
P11362	FGFR1	1.6	2.1206	0	0	0	0	346950	0	-13.4976
P36896	ACVR1B	6.1	12.437	0	0	0	705830	560590	316410	-15.6872
Q9UJJ9	GNPTG	21.3	58.378	0	237010	0	436060	542990	0	-2.0463
Q9Y337	KLK5	60.1	89.526	1746600	1736600	2066200	5368700	9008500	8963900	-2.07246
Q06323	PSME1	33.7	8.7842	466390	518350	606300	710470	1682400	1380500	-1.24587
Q9Y287	ITM2B	48.1	231.62	0	0	0	1199500	1464200	3617900	-17.6758
P29323	EPHB2	4.5	7.0899	0	0	0	421700	512540	0	-14.9266
P20827	EFNA1	13.7	15.094	0	102380	0	1571600	1336800	914180	-5.22213
Q8TF66	LRRC15	30.8	188.52	459460	0	0	0	645810	970440	-1.81457
O15072	ADAMTS3	13.9	96.192	0	0	0	18547000	23071000	19149000	-20.9499
Q86UD1	OAF	55.7	323.31	0	67614	64419	743780	471690	655610	-3.8246
P25391	LAMA1	38.4	323.31	0	0	0	43235	50866	13012	-11.8023
O75596	CLEC3A	46.7	203.21	0	0	2231200	2589600	2307300	0	-1.13404
Q9Y624	F11R	35.5	323.31	0	0	128910	9087400	5448000	4976800	-7.24153
P54709	ATP1B3	9.3	3.5941	0	0	0	0	0	1129300	-15.2001
Q9Y6N7	ROBO1	16	152.77	0	0	73044	130040	153770	115870	-2.45152
Q15121	PEA15	23.1	2.7317	0	2162500	0	0	1369100	4377300	-1.40995
O14786	NRP1	37.6	323.31	0	0	0	0	0	111490	-11.8601
P01130	LDLR	35.9	323.31	115470	0	0	15973000	19356000	24124000	-9.00771
O14657	TOR1B	32.4	25.015	0	0	0	0	0	125540	-12.0312
Q14126	DSG2	23.1	323.31	0	0	0	0	23175	48230	-11.2175
Q15904	ATP6AP1	13.8	182.34	0	0	0	345460	536640	295270	-15.2603
P48444	ARCN1	11.7	7.9969	0	0	0	0	348890	294810	-14.3892
P36551	CPOX	6.4	3.8458	0	0	0	156880	266580	0	-13.7851
Q6ZPD8	DGAT2L6	8.6	2.1407	0	0	0	2214400	2699000	2059300	-17.8264
P18827	SDC1	5.5	4.5391	0	0	0	1308700	1305100	1019200	-16.8859
O94766	B3GAT3	37.9	80.587	0	0	0	0	39001	0	-10.3454
Q16706	MAN2A1	11.5	12.475	0	593030	0	414880	1370400	556210	-1.9812
Q15363	TMED2	12.4	11.125	0	0	0	648480	2023000	756690	-16.8021
P43121	MCAM	35.9	323.31	0	0	0	0	0	97567	-11.6677
Q14847	LASP1	13.4	7.7126	868840	629290	455530	1468700	1452900	1478500	-1.17134
P56537	EIF6	45.3	165.42	1208500	799400	0	2252200	1332800	828290	-1.13616
Q01518	CAP1	27.6	96.204	998550	726480	847700	1835000	2359300	1435800	-1.12985
P23470	PTPRG	10.7	127.46	94103	89179	0	233520	233520	0	-1.34934
Q24JP5	TMEM132A	22.6	262.03	0	108210	0	2792700	3913800	1239300	-6.19789
Q14588	ZNF234	1.7	-2	0	0	0	0	0	397870	-13.6952
P06865	HEXA	38.4	219.22	0	0	143780	203070	414510	260070	-2.60953
Q9H3T3	SEMA6B	16.9	210.27	0	0	3462800	5998600	1529400	0	-1.12032
Q13361	MFAP5	18.5	17.209	942160	1621100	909230	51921000	66517000	74936000	-5.79927
P62328	TMSB4X	45.5	12.742	0	0	691750	1417300	1796100	1044700	-2.62183
P20062	TCN2	45.4	179.23	0	0	0	0	85441	0	-11.4763
Q9H299	SH3BGRL3	20.4	29.445	0	0	0	0	449300	1371100	-15.889
P04004	VTN	32.6	149.04	8897500	8927500	7957600	111170000	128710000	85817000	-3.65906
P08581	MET	38.9	323.31	70867	0	154130	5219900	7528300	5193400	-6.31707
Q86XX4	FRAS1	24.2	323.31	0	10656	0	129450	18933	0	-3.79582
Q15185	PTGES3	31.9	73.178	0	0	0	2729300	3359800	3912900	-18.3469
O75973	C1QL1	41.5	253.31	0	0	0	444340	594390	444090	-15.5931
Q04721	NOTCH2	12.5	323.31	42436	124130	45748	2049100	2551800	1704900	-4.89221
P55287	CDH11	27.8	92.323	2334500	2169200	1844900	31822000	32659000	30059000	-3.89641
P63000	RAC1;RAC2;RAC3	24.5	5.2358	1274600	0	0	1022500	1340900	1240800	-1.49961
Q9H190	SDCBP2	18.2	41.495	0	0	0	123130	0	128290	-13.033
Q9Y2I2	NTNG1	17.3	38.659	0	0	0	268520	434220	346960	-15.0947
P50897	PPT1	41.8	112.13	495420	402540	2270600	8634800	4996300	5109300	-2.56424
P16870	CPE	54	323.31	8256.6	0	0	4320200	7963300	7027200	-11.1863
P0DP25		54.4	133.78	5398600	6201600	6888200	11754000	15013000	10656000	-1.0173
P50502	ST13;ST13P4;ST13P5	21.1	33.009	0	0	1881000	1764000	2784400	550870	-1.43878
A6NCN2	KRT87P	54.1	156.12	18350000	1584500	4376100	171180	6976700	205770000	-3.13064
Q15369	TCEB1	19.6	2.9871	0	332760	0	527450	741440	0	-1.93092
Q11201	ST3GAL1	50	85.107	0	0	0	680130	97074	779400	-15.6631
P35241	RDX	19.6	2.8259	2543200	6156200	3233800	10644000	18400000	12948000	-1.81513
Q92598	HSPH1	41.3	323.31	73706	0	59070	0	372420	220680	-2.15903
P54727	RAD23B	20.5	84.546	0	0	0	313420	0	409300	-14.5562
P06307	CCK	16.5	4.4424	0	0	0	98063	0	0	-11.675
Q13753	LAMC2	41.6	323.31	0	0	0	0	0	57785	-10.9123
P30740	SERPINB1;SERPINB9;SERPINI2	6.3	2.673	0	0	0	0	0	504680	-14.0382
P13521	SCG2	68.9	323.31	0	0	0	0	675440	145570	-14.7402
P25774	CTSS	45.9	173.67	0	0	0	88405	0	240150	-13.419
Q9ULF5	SLC39A10	3.7	4.5085	0	0	0	676430	340400	2025300	-16.6298
Q13501	SQSTM1	22.5	202.37	177550	321160	297160	3029500	4222900	3116100	-3.70348
P09668	CTSH	57.3	323.31	0	0	0	153460	177360	18883	-13.509
Q969T9	WBP2	14.6	11.475	0	0	0	436440	584400	386000	-15.5172
Q92832	NELL1	23.8	144.09	0	0	36744	32145	50245	35408	-1.67992
P19957	PI3	51.3	204.34	169570	374090	1062900	67648000	118750000	68572000	-7.31018
P40189	IL6ST	7	18.622	0	0	0	1054100	899210	1117000	-16.6431
P50552	VASP	3.7	2.3149	0	0	0	0	0	78985	-11.3629
Q8IWU5	SULF2	13.1	120.73	0	0	0	0	352670	0	-13.5212
P10124	SRGN	31.6	128.6	0	0	0	1713700	2264000	326900	-17.1306
P30153	PPP2R1A;PPP2R1B	12.1	18.343	0	0	0	0	0	268200	-13.1262
O75054	IGSF3	18.2	119.73	0	0	0	0	1324300	1087200	-16.2946
P19876	CXCL3;CXCL2	34.6	3.9033	0	0	0	0	1305300	1326900	-16.421
P09341	CXCL1	38.3	24.398	0	0	0	0	1233400	1253800	-16.3392
P38571	LIPA	18.3	28.735	0	0	0	713470	1046200	888320	-16.4296
P01011	SERPINA3	18.9	23.196	0	0	0	2945900	0	0	-16.5834
Q86SQ4	GPR126	11.2	52.551	0	0	0	0	0	344710	-13.4883
P10253	GAA	6.3	2.5131	0	0	0	0	110490	148590	-13.0763
P05155	SERPING1	12.6	11.046	105800	79276	0	9488600	13588000	7085200	-7.34823
Q8TB96	ITFG1	7.2	6.4539	0	0	0	165690	0	0	-12.4315
P78380	OLR1	12.8	38.302	0	0	0	2274800	3192100	3548100	-18.197
Q8N475	FSTL5	42.9	323.31	0	0	0	0	38017	17573	-10.8564
Q9UM22	EPDR1	37.5	38.356	0	0	0	546250	602420	330210	-15.5892
Q9Y625	GPC6	7.7	7.7971	0	0	0	749310	1178800	1001000	-16.5752
Q15427	SF3B4	9	4.1149	0	0	0	0	0	276140	-13.1683
O43278	SPINT1	37.8	323.31	0	453210	0	574180	465100	582280	-1.83906
P15311	EZR	48.3	211.81	2592300	6924200	3561800	18289000	22478000	18308000	-2.17537
Q9GZM7	TINAGL1	71.3	323.31	0	60740	62766	95486000	135010000	101100000	-11.3903
Q08380	LGALS3BP	38.3	323.31	113170	56244	0	102870	756520	289040	-2.76082
P32004	L1CAM	35.6	323.31	18388	0	13038	3001600	3867200	2620900	-8.23689
P31153	MAT2A	37.5	88.046	460810	511690	749500	1458700	2025300	2484600	-1.79329
P14550	AKR1A1	17.2	2.3559	0	0	0	259160	0	203950	-13.9142
O14773	TPP1	56.7	323.31	3506500	3558700	2921200	6547600	9411000	5268600	-1.08788
Q12905	ILF2	27.2	28.93	0	0	194950	0	531560	0	-1.44699
P99999	CYCS	18.1	2.4902	0	0	2053200	1847000	2050600	1573400	-1.41392
A1L4H1	SSC5D	5.5	38.474	0	0	0	351850	288460	269410	-14.8882
Q5VU97	CACHD1	12.5	29.88	0	0	0	0	168420	0	-12.4551
Q4KMG0	CDON	19	195.23	0	0	0	42794	0	0	-10.4792
P00751	CFB	40.2	323.31	281340	396100	127180	66977000	292100000	207650000	-9.46008
Q15691	MAPRE1	31.7	15.782	0	1182800	0	0	1614800	1318200	-1.31015
P09936	UCHL1	43	73.483	1347500	1352100	1610000	20543000	29705000	28835000	-4.19773
O95817	BAG3	37.4	59.326	0	114470	0	310910	306390	0	-2.43069
Q8NBJ4	GOLM1	42.1	243.14	0	0	0	3215000	4329100	2318900	-18.3267
P61970	NUTF2	58.3	13.198	2287100	0	0	3748000	3989200	2890100	-2.21617
P61956	SUMO2;SUMO4;SUMO3	27.4	27.926	1011900	0	0	3305900	4080500	3750100	-3.46012
P67809	YBX1	31.8	158.09	889500	906750	1438200	3306300	3360400	2730800	-1.53875
Q99519	NEU1	27.7	78.506	0	0	0	11294000	9753900	6366300	-19.8015
P08833	IGFBP1	35.5	31.515	0	0	0	531370	0	0	-14.1125
P35625	TIMP3	50.2	42.744	882880	0	0	8326200	11659000	9342000	-5.05383
Q00888	PSG4	26.3	39.634	0	0	0	18163000	15332000	15641000	-20.6434
Q9UBG0	MRC2	1.8	2.4338	0	0	0	0	299410	252310	-14.1668
P08582	MFI2	71.1	323.31	0	69359	261370	234790	429060	185500	-1.36063
P49773	HINT1	27	5.0588	0	0	1580600	2093200	1486500	1743400	-1.75178
Q8N6G6	ADAMTSL1	24.7	323.31	0	0	0	19214	0	190700	-12.7728
P25685	DNAJB1	34.1	42.628	0	0	219800	234670	243630	337670	-1.89218
P34932	HSPA4	7.1	17.124	0	0	914950	634650	1008300	235960	-1.03811
Q9ULB5	CDH7	8	8.2291	692620	809360	0	1756000	2455100	1904900	-2.0257
Q86X29	LSR	33.3	323.31	31897	0	628130	1392700	1732100	765100	-2.55908
Q9BRA2	TXNDC17	26.8	3.4989	0	0	421480	0	557940	547190	-1.39062
P52597	HNRNPF	22.4	96.915	0	0	4024200	4493500	4424300	3780800	-1.65789
P54760	EPHB4	7.3	17.706	0	0	0	1001300	0	0	-15.0266
Q9H1B5	XYLT2	7.3	11.906	0	0	0	122580	307300	0	-13.8068
O15230	LAMA5	9.7	122.25	469650	634740	0	9899800	11375000	6614900	-4.65837
Q13347	EIF3I	10.2	5.0709	0	0	0	939300	1131200	0	-16.0747
P24821	TNC	28.3	323.31	0	0	0	15015	10889	0	-9.75567
Q9Y266	NUDC	42	65.79	768230	214220	212300	1618600	1377900	1877100	-2.02825
Q15417	CNN3	15.8	11.104	562100	419560	396860	859310	2178000	768860	-1.4652
Q99439	CNN2	9.1	6.9918	479000	367010	338190	752290	1838600	611860	-1.43538
P18085	ARF4	34.4	-2	433840	386640	366780	1855700	2069000	2208400	-2.36895
O00567	NOP56	12.6	9.2115	0	0	0	0	0	238810	-12.9588
O60462	NRP2	40.9	323.31	0	111220	0	148900	80152	0	-1.04206
P36222	CHI3L1	64.2	323.31	1806.6	951.86	2069.9	2747500	5818000	3475500	-11.2752
Q86V40	TRABD2A	17	23.441	187990	0	0	197890	87738	189890	-1.3387
Q99832	CCT7	20.6	27.425	0	0	0	1357700	0	0	-15.4659
Q92876	KLK6	55.7	323.31	2691	2937.7	2574.5	130400	241550	1747	-5.50439
P18065	IGFBP2	65.2	323.31	79094000	63730000	52260000	263220000	247540000	227820000	-1.92066
P24534	EEF1B2	44	86.946	785450	335630	476760	1392400	1151300	1291500	-1.26316
P61204	ARF3;ARF1;ARF5	54.7	45.332	852340	685790	674780	2981200	3240600	4515000	-2.27853
Q13332	PTPRS	26.4	323.31	0	0	0	1107700	2791500	1923400	-17.5663
P52565	ARHGDIA	15.2	3.0792	0	0	0	761820	841570	0	-15.7058
Q12906	ILF3	21.4	95.523	138660	161700	166730	301000	520760	678700	-1.68357
P80188	LCN2	59.6	321.62	0	0	0	0	13649	0	-8.83278
P31689	DNAJA1	24.4	32.145	0	0	0	542080	0	0	-14.1413
P60903	S100A10	27.8	4.9379	1604300	938480	2522700	10901000	13361000	12612000	-2.86383
P04080	CSTB	24.5	9.5601	0	0	0	0	0	1514700	-15.6237
O00754	MAN2B1	14.9	47.018	0	121530	0	147370	0	290230	-1.84804
P62937	PPIA	67.3	260.05	30174000	33056000	40121000	61440000	80028000	76329000	-1.07543
E9PAV3	NACA	2.6	59.461	904940	1804500	1269300	3661900	4860200	2754800	-1.50298
Q9HD23	MRS2	3.6	-2	0	0	0	0	4629300	0	-17.2355
Q96TC7	RMDN3	3.6	3.103	0	0	0	0	2903700	0	-16.5626
P30043	BLVRB	12.1	2.9776	0	0	0	1658800	0	1547200	-16.7055
P26038	MSN	38.5	120.62	3209600	7871800	4388700	16035000	25837000	21814000	-2.04149
Q6UX71	PLXDC2	14	10.899	630330	546060	496940	1348400	1637700	2092800	-1.60178
Q99729	HNRNPAB	10.8	17.341	0	0	0	222510	0	856710	-15.1347
P31942	HNRNPH3	7.8	25.168	0	0	0	434850	633210	847370	-15.9624
P40967	PMEL	28.6	323.31	0	0	0	42504	0	28777	-11.2149
Q8NHP8	PLBD2	23.6	67.685	0	1064900	0	0	1655600	1196400	-1.42123
Q99523	SORT1	15.6	142.53	89368	68155	134220	328210	189220	219200	-1.33615
Q5TZA2	CROCC	0.4	2.752	634800	595270	57114	1098800	1276700	1634800	-1.63947
O14763	TNFRSF10B	26.4	23.955	0	0	0	748410	1336100	725930	-16.5155
Q8NES3	LFNG	34.3	107.65	0	0	0	0	205100	0	-12.7393
P62873	GNB1	28.2	32.026	0	0	0	873220	1094100	507400	-16.332
P03973	SLPI	40.9	323.31	55027000	76010000	60122000	3729700000	5311000000	2413200000	-5.90492
P01127	PDGFB	7.9	7.426	0	0	0	438320	731740	0	-15.2513
P62993	GRB2	43.3	21.132	286400	0	0	1601100	2143500	0	-3.70857
P60953	CDC42	26.7	32.536	299420	362220	0	549130	622040	659900	-1.46853
O60701	UGDH	9.1	4.284	0	0	0	2915500	1173800	0	-17.0565
P12644	BMP4	23.5	94.471	0	0	0	0	1791000	0	-15.8655
P20290	BTF3	33.5	9.5116	133760	0	263630	250090	235120	339640	-1.05352
P26368	U2AF2	12	12.023	0	355840	0	543570	505150	559200	-2.1758
P53990	IST1	11.3	58.649	0	0	0	332450	458840	376540	-15.2485
Q13421	MSLN	36.5	215.71	216580	74008	135210	9687200	20854000	25395000	-7.03737
P60520	GABARAPL2	21.4	6.2156	0	0	0	1700000	1816800	2139500	-17.5245
Q9NQX5	NPDC1	12.3	82.529	0	0	0	413750	264400	0	-14.4644
Q9UQB8	BAIAP2	5.4	5.3699	0	0	0	92746	93756	106990	-13.2562
P51511	MMP15	8.4	16.281	0	0	0	2365900	1950000	1184800	-17.4843
O43765	SGTA	7.3	2.269	0	0	211290	0	214190	228440	-1.06677
Q9Y3B3	TMED7	33.5	92.078	0	0	0	0	0	207330	-12.7549
Q9UKM7	MAN1B1	29.9	200.99	0	0	0	131130	0	0	-12.0941
Q9UL46	PSME2	27.6	43.33	0	0	0	137270	109970	149150	-13.6898
P58546	MTPN	66.9	76.687	0	0	0	2042000	1482700	1479700	-17.3479
Q9H5Y7	SLITRK6	11.5	35.037	0	0	0	0	0	83566	-11.4443
P61960	UFM1	58.8	25.327	0	0	0	157910	0	127830	-13.2176
Q9NUQ9	FAM49B	8.6	2.5994	0	0	0	0	0	2235200	-16.1851
P52803	EFNA5	35.1	73.614	0	0	0	0	312420	320450	-14.3647
Q4G148	GXYLT1	15.7	4.8496	0	0	0	353950	0	0	-13.5264
Q07666	KHDRBS1	3.2	2.194	0	0	0	0	64611	0	-11.0733
Q16363	LAMA4	30.6	323.31	0	0	0	0	27956	0	-9.86553
A1L020	MEX3A	3.1	2.1241	0	0	0	947810	0	0	-14.9474
Q15084	PDIA6	6.1	3.5142	0	0	0	978600	1188400	0	-16.1404
P07108	DBI	65.5	11.101	0	155860	0	341860	454870	520610	-3.07906
O43505	B4GAT1	40	34.858	0	0	0	134470	0	0	-12.1304
P50895	BCAM	48.9	323.31	0	183910	0	101530	211290	114760	-1.21706
P35221	CTNNA1	21.2	73.211	0	0	0	0	352780	0	-13.5216
P98172	EFNB1	28.6	212	0	0	0	50808	79951	63534	-12.6612
P00797	REN	36.2	153.01	0	0	0	633110	0	0	-14.3653
P02760	AMBP	13.1	8.1541	0	0	0	698400	0	0	-14.5069
P51693	APLP1	18.2	103.74	0	0	0	4330300	5361700	4641400	-18.866
P78556	CCL20	17.7	11.878	0	0	0	146530	130000	171640	-13.8669
Q9H8S9	MOB1A;MOB1B	10.6	2.7626	0	0	0	0	660480	499170	-15.2384
P49788	RARRES1	30.3	53.911	627020	1075100	666300	18200000	24684000	13554000	-4.57465
Q9NY97	B3GNT2	11.8	10.965	0	0	0	0	263050	0	-13.0983
Q9UBX7	KLK11	37.9	244.02	0	0	0	216880	0	219230	-13.8275
Q01459	CTBS	15.6	39.46	0	0	0	170170	0	0	-12.47
Q01973	ROR1	2.7	2.1147	0	0	0	182800	233770	277810	-14.4985
O75063	FAM20B	10	7.543	0	0	0	0	158590	0	-12.3683
Q9Y696	CLIC4	50.2	109.41	0	465240	0	641780	726800	867550	-2.26488
P13686	ACP5	32.9	186.47	0	0	0	126900	224840	0	-13.5174
Q15233	NONO	5.5	2.3425	0	0	0	114540	197100	196190	-14.0472
P49257	LMAN1	6.3	5.7123	0	0	0	700700	562360	0	-15.3616
Q9BXX0	EMILIN2	18.6	65.951	0	0	0	0	578140	0	-14.2342
Q14512	FGFBP1	15.4	26.42	0	0	0	0	1404200	730400	-16.1187
Q6UY11	DLK2	9.4	5.4884	0	0	0	984960	0	975630	-15.996
O95407	TNFRSF6B	33.3	64.168	0	0	0	0	0	127250	-12.0508
Q12913	PTPRJ	6.2	55.756	0	0	0	0	0	152260	-12.3096
P13489	RNH1	9.1	4.5363	0	0	0	0	0	117790	-11.9393
P0DJI8	SAA1	66.4	323.31	391710	188900	190940	71024000	155570000	121030000	-8.8155
O75094	SLIT3	6.8	17.431	0	0	0	3212700	4946400	2906100	-18.4926
P16860	NPPB	7.5	2.0814	0	0	0	4047600	6712900	5317700	-19.0317
Q8N126	CADM3	14.8	7.2962	0	0	0	2280800	3122200	1783000	-17.8699
P09466	PAEP	28.3	133.87	0	0	0	2539200	2264600	5092900	-18.3316
P05362	ICAM1	19.4	26.021	0	0	0	273050	394570	338020	-15.0328
Q9H4D0	CLSTN2	2.4	4.7173	0	0	0	511150	543580	569010	-15.724
Q8IWU6	SULF1	2.6	3.5144	0	0	0	158960	268840	0	-13.7998
P54803	GALC	7.7	7.0132	0	0	0	279090	0	0	-13.1836
Q9H336	CRISPLD1	7	9.5492	0	0	0	0	560470	0	-14.1895
Sum LFQ intensities							3.58838e+10	4.2821e+10	36020621326
LFQ intensities IL-6				0	0	0	1485100	2360300	1765400
Mittelwert der LFQ der biolog Replikate					3.82418e+10
Mittelwert LFQ IL-6 der biolog Replikate					1.87027e+06
Anteil IL-6 in ppm					48.9063
mit log2 kleiner gleich -1
